# Supplementary material for: Suppressing chondrocyte cuproptosis by syringaresinol-4-O-β-d-glucoside alleviates gouty arthritis
Source: Front Pharmacol. 2025 May 9;16:1565422. doi: 10.3389/fphar.2025.1565422 (PMC12099060; doi:10.3389/fphar.2025.1565422)
Supplement: Supplementary file 1 [file DataSheet3.zip]

Archive with 31 entries (30 files):
- Figure4 wb/
- Figure4 wb/Figure 4 caspase1 2.tif
- Figure4 wb/Figure 4 caspase1 3.tif
- Figure4 wb/GAPDH reviewer1.tif
- Figure4 wb/GAPDH reviewer2.tif
- Figure4 wb/GAPDH reviewer3.tif
- Figure4 wb/GSDMD XH 1.tif
- Figure4 wb/GSDMD XH 2 1.tif
- Figure4 wb/GSDMD XH 3-sample.tif
- Figure4 wb/figure 4 A IKBa 3.tif
- Figure4 wb/figure 4 A gapdh 2.tif
- Figure4 wb/figure 4 A gapdh 3.tif
- Figure4 wb/figure 4 A gapdh.tif
- Figure4 wb/figure 4 A ikba 2.tif
- Figure4 wb/figure 4 A ikba.tif
- Figure4 wb/figure 4 A p65 2.tif
- Figure4 wb/figure 4 A p65 3.tif
- Figure4 wb/figure 4 A p65.tif
- Figure4 wb/figure 4 A pp65.tif
- Figure4 wb/figure 4 B caspase1.tif
- Figure4 wb/figure 4 B gapdh 2.tif
- Figure4 wb/figure 4 B gapdh 3.tif
- Figure4 wb/figure 4 B gapdh and figure5 B gapdh.tif
- Figure4 wb/figure 4 B gsdmd 2.tif
- Figure4 wb/figure 4 B gsdmd 3.tif
- Figure4 wb/figure 4 B gsdmd.tif
- Figure4 wb/figure 4 B nlrp3 2.tif
- Figure4 wb/figure 4 B nlrp3 3.tif
- Figure4 wb/figure4 A pp65 2.tif
- Figure4 wb/figure4 A pp65 3.tif
- Figure4 wb/figure4 B nlrp3.tif
