# Supplementary material for: Suppressing chondrocyte cuproptosis by syringaresinol-4-O-β-d-glucoside alleviates gouty arthritis
Source: Front Pharmacol. 2025 May 9;16:1565422. doi: 10.3389/fphar.2025.1565422 (PMC12099060; doi:10.3389/fphar.2025.1565422)
Supplement: Supplementary file 3 [file DataSheet4.zip]

Archive with 17 entries (16 files):
- Figure5 wb/
- Figure5 wb/Figure 5 B adamts 5 1 .tif
- Figure5 wb/Figure 5 COL2A1 2 1.tif
- Figure5 wb/Figure 5 col2a1.tif
- Figure5 wb/figure 5 B ADAMTs5 2.tif
- Figure5 wb/figure 5 B gapdh 2.tif
- Figure5 wb/figure 5 B gapdh 3.tif
- Figure5 wb/figure 5 B p21 2.tif
- Figure5 wb/figure 5 adamts5.tif
- Figure5 wb/figure 5 col2a1 .tif
- Figure5 wb/figure 5 p21.tif
- Figure5 wb/figure5 B col2a1 2.tif
- Figure5 wb/figure5 B col2a1 3.tif
- Figure5 wb/figure5 B p21 3.tif
- Figure5 wb/gapdh 11.tif
- Figure5 wb/gapdh 12.tif
- Figure5 wb/gapdh 13.tif
