# Supplementary material for: Suppressing chondrocyte cuproptosis by syringaresinol-4-O-β-d-glucoside alleviates gouty arthritis
Source: Front Pharmacol. 2025 May 9;16:1565422. doi: 10.3389/fphar.2025.1565422 (PMC12099060; doi:10.3389/fphar.2025.1565422)
Supplement: Supplementary file 4 [file DataSheet1.zip]

Archive with 27 entries (26 files):
- Figure1 wb/
- Figure1 wb/Figure 1 B dlat 2.tif
- Figure1 wb/figure 1 B fdx1 2.tif
- Figure1 wb/figure 1 B fdx1 3.tif
- Figure1 wb/figure 1 C dlat 3.tif
- Figure1 wb/figure 1 C dlat.tif
- Figure1 wb/figure 1 C fdx1 .tif
- Figure1 wb/figure 1 C fdx1 2.tif
- Figure1 wb/figure 1 C fdx1 3.tif
- Figure1 wb/figure 1 C gapdh 2.tif
- Figure1 wb/figure 1 C gapdh 3.tif
- Figure1 wb/figure 1 C gapdh.tif
- Figure1 wb/figure 1 D dlat 2.tif
- Figure1 wb/figure 1 D dlat.tif
- Figure1 wb/figure 1 D fdx1.tif
- Figure1 wb/figure 1 D gapdh 2.tif
- Figure1 wb/figure 1 D gapdh 3.tif
- Figure1 wb/figure 1 b dlat 3.tif
- Figure1 wb/figure 1 fdx1.tif
- Figure1 wb/figure 1C fdx1 2 .tif
- Figure1 wb/figure1 B dlat.JPG
- Figure1 wb/figure1 B gapdh 2.tif
- Figure1 wb/figure1 B gapdh 3.tif
- Figure1 wb/figure1 B gapdhand figure1 D gapdh .tif
- Figure1 wb/figure1 C dlat 2.tif
- Figure1 wb/figure1 D dlat 3.tif
- Figure1 wb/figure1 D fdx1 2.tif
