# Supplementary material for: Suppressing chondrocyte cuproptosis by syringaresinol-4-O-β-d-glucoside alleviates gouty arthritis
Source: Front Pharmacol. 2025 May 9;16:1565422. doi: 10.3389/fphar.2025.1565422 (PMC12099060; doi:10.3389/fphar.2025.1565422)
Supplement: Supplementary file 5 [file DataSheet6.zip]

Archive with 7 entries (6 files):
- WB/GAPDH 2.tif
- WB/GAPDH 3.tif
- WB/GAPDH XH 1.tif
- WB/GSDMD XH 1.tif
- WB/GSDMD XH 2 1.tif
- WB/GSDMD XH 3-sample.tif
- WB/
