# Supplementary material for: Suppressing chondrocyte cuproptosis by syringaresinol-4-O-β-d-glucoside alleviates gouty arthritis
Source: Front Pharmacol. 2025 May 9;16:1565422. doi: 10.3389/fphar.2025.1565422 (PMC12099060; doi:10.3389/fphar.2025.1565422)
Supplement: Supplementary file 6 [file DataSheet2.zip]

Archive with 10 entries (9 files):
- figure2 wb/
- figure2 wb/figure 2 C 2.tif
- figure2 wb/figure 2 C 3.tif
- figure2 wb/figure 2 C dlat3 .tif
- figure2 wb/figure 2 C fdx1 2.tif
- figure2 wb/figure 2 C fdx1 3.tif
- figure2 wb/figure 2 C gapdh 2.tif
- figure2 wb/figure 2 C gapdh 3.tif
- figure2 wb/figure 2 C1.tif
- figure2 wb/figure2 C dlat 2.tif
