# Supplementary material for: Suppressing chondrocyte cuproptosis by syringaresinol-4-O-β-d-glucoside alleviates gouty arthritis
Source: Front Pharmacol. 2025 May 9;16:1565422. doi: 10.3389/fphar.2025.1565422 (PMC12099060; doi:10.3389/fphar.2025.1565422)
Supplement: Supplementary file 7 [file DataSheet5.zip]

Archive with 9 entries (8 files):
- figure6 wb/
- figure6 wb/figure 6 A 1.tif
- figure6 wb/figure 6 A 2.tif
- figure6 wb/figure 6 A 3.tif
- figure6 wb/figure 6 A dlat 3.tif
- figure6 wb/figure 6 A fdx1 2.tif
- figure6 wb/figure 6 A gapdh 2.tif
- figure6 wb/figure 6 A gapdh 3.tif
- figure6 wb/figure 6 a dlat 2.tif
